# Supplementary material for: Loss of splicing factor IK impairs normal skeletal muscle development
Source: BMC Biol. 2021 Apr 1;19:44. doi: 10.1186/s12915-021-00980-y (PMC8015194; doi:10.1186/s12915-021-00980-y)
Supplement: Supplementary file 5 — Additional file 5: Table S1. The raw data of RNA-seq for skeletal muscle differentiation genes listed in Fig. 2c. [file 12915_2021_980_MOESM5_ESM.xlsx]

## Sheet: Sheet1
Filter: 14474		Fold change	Normalized RC (log2)		Raw data (RC)		KEGG input		Annotation								Gene information
ID	Gene symbol	Ikcytokine_minus_minus_3dpf /Ikcytokine_plus_plus_3dpf	Ikcytokine_plus_plus_3dpf	Ikcytokine_minus_minus_3dpf	Ikcytokine_plus_plus_3dpf	Ikcytokine_minus_minus_3dpf	Entrez ID	Ikcytokine_minus_minus_3dpf /Ikcytokine_plus_plus_3dpf	gene_id	start	end	width	strand	transcript_id	tss_id	note	NCBI search
7869	cdkn1a	3.70398	6.30548	8.19456	68	333	100151416	#FF6347,black	cdkn1a	564664	570094	2171	-	NM_001128420	TSS12721	cyclin-dependent kinase inhibitor 1A	cdkn1a
10009	mybpc2a	0.214279	8.04602	5.82358	231	64	751793	#00BFFF,black	mybpc2a	30126882	30186812	3753	+	NM_001045859	TSS1438	myosin binding protein C	mybpc2a
10687	mybpc1	0.256541	9.517	7.55426	641	214	492356	#87CEEB,black	mybpc1	17737865	17804176	4151	-	NM_001007322	TSS257	myosin binding protein C	mybpc1
10499	tnnt2e	0.413167	12.3078	11.0326	4438	2392	556703	#87CEEB,black	tnnt2e	7499687	7536055	1740	+	NM_001201542	TSS5105	troponin T2e, cardiac	tnnt2e
11786	smyd1a	0.42281	11.8969	10.655	3338	1841	321245	#87CEEB,black	smyd1a	71326683	71341009	1559	-	NM_205540	TSS10766	SET and MYND domain containing 1a	smyd1a
594	acta1a	0.356175	12.8311	11.3418	6379	2964	550445	#87CEEB,black	acta1a	53286216	53293788	1586	+	NM_001017750	TSS13799	actin, alpha 1a, skeletal muscle	acta1a
13320	tnni3k	0.346434	6.13584	4.60649	61	27	799621	#87CEEB,black	tnni3k	17922707	17944605	2508	-	NM_001204823	TSS6040	TNNI3 interacting kinase	tnni3k
