# Supplementary material for: Loss of splicing factor IK impairs normal skeletal muscle development
Source: BMC Biol. 2021 Apr 1;19:44. doi: 10.1186/s12915-021-00980-y (PMC8015194; doi:10.1186/s12915-021-00980-y)
Supplement: Supplementary file 8 — Additional file 8: Table S2. The raw data of myod1 and pax7a in RNA-seq. [file 12915_2021_980_MOESM8_ESM.xlsx]

## Sheet: Sheet1
Filter: 14474		Fold change	Normalized RC (log2)		Raw data (RC)		KEGG input		Annotation								Gene information
ID	Gene symbol	Ikcytokine_minus_minus_3dpf /Ikcytokine_plus_plus_3dpf	Ikcytokine_plus_plus_3dpf	Ikcytokine_minus_minus_3dpf	Ikcytokine_plus_plus_3dpf	Ikcytokine_minus_minus_3dpf	Entrez ID	Ikcytokine_minus_minus_3dpf /Ikcytokine_plus_plus_3dpf	gene_id	start	end	width	strand	transcript_id	tss_id	note	NCBI search
9571	myod1	0.724393	11.1328	10.6676	1965	1857	30513	#E0FFFF,black	myod1	30843777	30845983	1738	-	NM_131262	TSS13357	myogenic differentiation 1	myod1
1581	pax7a	1.37396	8.38667	8.845	292	524	30587	#FFE4B3,black	pax7a	40652295	40782512	2223	+	NM_131325	TSS3555	paired box 7a	pax7a
